# Supplementary material for: Associations of Clinical Presentation of Coeliac Disease with Comorbidities and Complications: A Retrospective Single-Centre Analysis
Source: J Pers Med. 2025 Jan 29;15(2):55. doi: 10.3390/jpm15020055 (PMC11856780; doi:10.3390/jpm15020055)
Supplement: Supplementary file 1 [file jpm-15-00055-s001.zip]

Archive with 1 entries (1 files):
- jpm-3366252-supplementary.pdf
